# Supplementary material for: The Bacterium P. aeruginosa Disperses Ordered Membrane Domains by Targeting Phase Boundaries
Source: Biomolecules. 2025 Feb 27;15(3):341. doi: 10.3390/biom15030341 (PMC11940534; doi:10.3390/biom15030341)
Supplement: Supplementary file 1 [file biomolecules-15-00341-s001.zip]

Archive with 23 entries (23 files):
- Supplementary Figures.pdf
- Supplementary Movies/Movie S1_SLB Gb3 mix + PAO1_merge.avi
- Supplementary Movies/Movie S10_SLB 5 Gb3 mix + PAO1 early_merge.avi
- Supplementary Movies/Movie S11_SLB 10 Gb3 mix + PAO1 early_merge.avi
- Supplementary Movies/Movie S12_SLB FSL-Gb3 + PAO1_merge.avi
- Supplementary Movies/Movie S13_SLB FSL-Gb3 + LecA-beads_merge.avi
- Supplementary Movies/Movie S14_SLB 0 Gb3 mix + LecA-beads early_merge.avi
- Supplementary Movies/Movie S15_SLB 1 Gb3 mix + LecA-beads early_merge.avi
- Supplementary Movies/Movie S16_SLB 5 Gb3 mix + LecA-beads early_merge.avi
- Supplementary Movies/Movie S17_SLB 10 Gb3 mix + LecA-beads early_merge.avi
- Supplementary Movies/Movie S18_SLB 0 Gb3 mix + contr beads early_merge.avi
- Supplementary Movies/Movie S19_SLB 5 Gb3 mix + contr beads early_merge.avi
- Supplementary Movies/Movie S2_SLB 0 Gb3 mix + LecA_merge.avi
- Supplementary Movies/Movie S20_SLB 0 Gb3 mix + PAO1 dLecA_merge.avi
- Supplementary Movies/Movie S21_SLB 5 Gb3 mix + PAO1 dLecA_merge.avi
- Supplementary Movies/Movie S3_SLB 1 Gb3 mix + LecA_merge.avi
- Supplementary Movies/Movie S4_SLB 5 Gb3 mix + LecA_merge.avi
- Supplementary Movies/Movie S5_SLB 10 Gb3 mix + LecA_merge.avi
- Supplementary Movies/Movie S6_SLB 5 FSL Gb3 + LecA_merge.avi
- Supplementary Movies/Movie S7_SLB Gb3 mix + PAO1 + PNPG_merge.avi
- Supplementary Movies/Movie S8_SLB 0 Gb3 mix + PAO1 early_merge.avi
- Supplementary Movies/Movie S9_SLB 1 Gb3 mix + PAO1 early_merge.avi
- Supplementary Movies/Supplementary Movie Descriptions.pdf
